# Supplementary material for: Insights from the Structure of an Active Form of Bacillus thuringiensis Cry5B
Source: Toxins (Basel). 2022 Nov 23;14(12):823. doi: 10.3390/toxins14120823 (PMC9785347; doi:10.3390/toxins14120823)
Supplement: Supplementary file 1 [file toxins-14-00823-s001.zip]

Archive with 1 entries (1 files):
- toxins-2034515-supplementary.pdf
